# Supplementary material for: Expression of AXL receptor tyrosine kinase relates to monocyte dysfunction and severity of cirrhosis
Source: Life Sci Alliance. 2019 Dec 10;3(1):e201900465. doi: 10.26508/lsa.201900465 (PMC6907389; doi:10.26508/lsa.201900465)
Supplement: Supplementary file 1 [file LSA-2019-00465_TableS1.xlsx]

## Sheet: Tabelle1
Supplementary Table 1. Clinical characteristics for different groups of patients and healthy controls at the time of blood sampling and experimental ex vivo assays
Parameter	Healthy controls	Chronic liver disease without cirrhosis	Cirrhosis				Acute decompensation (AD)
			Child A-C (pooled)	Child A	Child B	Child C
	n=27	n=8	n=88	n=36	n=35	n=17	n=8
Age (years)	40 (27-53)	43.5 (37-57.5)a	59 (53-67)	58 (53.5-63.5)b	62.5 (53.75-73.5)	58 (48-63)	54.5 (50.75-63.75)
Gender, n (%)
w	13 (48%)	5 (62%)	43 (49%)	22 (61%)	16 (46%)	5 (29%)	5 (62%)
m	14 (52%)	3 (38%)	45 (51%)	14 (39%)	19 (54%)	12 (71%)	3 (38%)
Mean arterial preassure (mmHg)	NA	94.33 (70-100.3)	91.67 (83.33-102.7)	99.83 (86.83-115.8)b	86.33 (82.17-100.7)	90 (79.42-101.3)	92 (79.9-99)
Creatinine (µmol/L)	NA	82 (69-95)	75 (58.25-96)e	67.5 (56.5-89.5)b	84 (64.25-100.3)	81 (55.5-117.8)	150.5 (71.25-378)
Billirubin (µmol/L)	NA	15 (12-32)d	22 (15-54)e	17 (14-21)b,c	28 (16-43.75)	64.5 (57-144)	195 (75.5-326.5)
ASAT level (U/L)	NA	27 (19-104)	52 (33-75)e	39 (26-55)c	52 (36-76)	71 (54.5-150)	190 (58-1040)
ALAT level (U/L)	NA	25 (11-97)	32 (20.25-51)e	29 (21-48)c	29 (16-42)	47.5 (33-94)	84 (41-728)
GGT level (U/L)	NA	27 (14-177)a	111.5 (39.5-267.8)	113.5 (39-317.5)	97 (35-197.5)	139.5 (58.25-330.5)	101 (66-503)
AP level (U/L)	NA	66.5 (61.5-81.5)a	109 (75.5-142.5)	84 (66-119)b,c	114 (84.75-150.8)	126.5 (103.3-177)	162 (73-283)
INR	NA	1 (1-1.075)b,d	1.2 (1.1-1.5)e	1.1 (1-1.2)b,c	1.3 (1.1-1.58)	1.6 (1.4-2.3)	2 (1.38-2.18)
Albumin (g/L)	NA	41.5 (37.7-44.4)a	33.25 (25.08-39.03)	39.1 (35.8-41)b,c	28.85 (22.95-33.18)	23.9 (21.1-28.25)	29.4 (22.73-40.15)
CRP (mg/L)	NA	10.5 (2-19)	7.5 (2-18.4)e	2 (1-8.25)b,c	8 (6-19.5)	16 (5.5-46.5)	30.5 (20.75-44)
Platelets (x10^9/L)	229 (193-283)	200.5 (177.3-221.8)a,d	116.5 (74.5-160)	127 (106.8-203.8)b	86 (54.25-129.8)	123 (81.5-146.3)	101 (72-194)
WBC (x10^9/L)	5.68 (5.07-6.92)	6 (5.03-10.43)	5.45 (5.53-8)e	5.6 (4.9-7.7)	4.8 (2.8-6.8)	8.85 (5.18-10.78)	11.3 (7.6-16.7)
Neutrophils (x10^9/L)	3.55 (2.99-4.11)	3.45 (2.93-6.88)	3.15 (2.65-6.27)e	3.04 (2.49-5.89)c	3.03 (1.71-4.03)	8.25 (6.63-12.77)	11.28 (4.61-22)
Monocytes (x10^9/L)	0.33 (0.28-0.38)	0.44 (0.35-0.77)d	0.58 (0.33-0.78)e	0.47 (0.33-0.75)c	0.42 (0.24-0.77)	1.02 (0.63-1.62)	1.1 (0.65-9)
1-year mortality, n (%)	0 (0%)	0 (0%)	4 (4.5%)	0 (0%)	2 (5.7%)	2 (11.8%)	6 (75%)
28-day mortality, n (%)	0 (0%)	0 (0%)	0 (0%)	0 (0%)	0 (0%)	0 (0%)	2 (25%)
Suspected current infections, n (%)	0 (0%)	0 (0%)	0 (0%)	0 (0%)	0 (0%)	0 (0%)	5 (62.5%)
Development of infectious complications, n (%)	0 (0%)	0 (0%)	3 (3.4%)	0 (0%)	2 (5.7%)	1 (5.9%)	2 (25%)
Developed episodes of AD following inclusion, n (%)	0 (0%)	0 (0%)	9 (10.2%)	0 (0%)	6 (17.1%)	3 (17.6%)	0 (0%)
Development of hepatocellular carcinoma, n (%)	0 (0%)	0 (0%)	4 (4.5%)	0 (0%)	3 (8.6%)	1 (5.9%)	0 (0%)
Transplantation, n (%)	0 (0%)	0 (0%)	4 (4.5%)	0 (0%)	1 (2.9%)	3 (17.6%)	0 (0%)
Stage of fibrosis (Metavir F0/F1/F2/F3/F4)	NA	(0/4/3/1/0)	(0/0/0/0/88)	(0/0/0/0/36)	(0/0/0/0/35)	(0/0/0/0/17)	(0/0/0/0/8)
Data are expressed as medians (interquartile range). Mann-Whitney tests. Current infectious complications at hospital admission (AD) and development of infections within 4 weeks. Developed episodes of AD within 4 months following inclusion. Development of hepatocellular carcinoma and liver transplantation within 1 year. Data are expressed as number and % of patients. AD, acute decompensated cirrh…
