# Supplementary material for: Expression of AXL receptor tyrosine kinase relates to monocyte dysfunction and severity of cirrhosis
Source: Life Sci Alliance. 2019 Dec 10;3(1):e201900465. doi: 10.26508/lsa.201900465 (PMC6907389; doi:10.26508/lsa.201900465)
Supplement: Supplementary file 2 [file LSA-2019-00465_TableS2.xlsx]

## Sheet: Tabelle1
Supplementary Table 2. Disease severity scores and the underlying aetiology for different groups of patients at the time of blood sampling
Parameter	Chronic liver disease without cirrhosis	Cirrhosis				Acute decompensation (AD)
		Child A-C (pooled)	Child A	Child B	Child C
	n=8	n=88	n=36	n=35	n=17	n=8
Child Pugh	NA	7 (5-9)c	5 (5-6)a,b	8 (7-9)	10 (10-11)	11 (10.25-12.75)
MELD	NA	11 (8-16)c	8 (7-10)a,b	12.5 (9.25-17)	16 (15-23.75)d	27 (21-35.25)
Aetiology, n (%)
ALD	2 (25%)	38 (43%)	14 (39%)	16 (46%)	8 (47%)	7 (88%)
NAFLD	2 (25%)	20 (23%)	8 (22%)	8 (23%)	4 (24%)	1 (12%)
HBV	1 (13%)	7 (8%)	4 (11%)	2 (6%)	1 (6%)	0
HCV	3 (37%)	15 (17%)	8 (22%)	5 (14%)	2 (12%)	0
PBC	0	2 (2.5%)	0	2 (6%)	0	0
AIH&PBC	0	2 (2.5%)	1 (3%)	1 (2.5%)	0	0
AATD	0	1 (1%)	0	1 (2.5%)	0	0
Wilson’s disease	0	1 (1%)	0	0	1 (6%)	0
Haemochromatosis	0	1 (1%)	0	0	1 (6%)	0
Cryptogenic LD	0	1 (1%)	1 (3%)	0	0	0
Data of disease severity scores are expressed as medians (interquartile range). Mann-Whitney tests. Data of aetiologies are expressed as number and % of patients. AD, acute decompensated cirrhosis; AATD, alpha-1 antitrypsin deficiency; AIH, autoimmune hepatitis; ALD, alcoholic liver disease; HB/CV, hepatitis B/C virus; NA, not applicable/available; NAFLD, non-alcoholic fatty liver disease; PBC, p…
